# Supplementary material for: Are primary school children attending full-day school still engaged in sports clubs?
Source: PLoS One. 2019 Nov 22;14(11):e0225220. doi: 10.1371/journal.pone.0225220 (PMC6874300; doi:10.1371/journal.pone.0225220)
Supplement: S1 File — (XLSX) [file pone.0225220.s001.xlsx]

## Sheet: Tabelle1
PNR	grade	sex	age	half-/mix-/full-day	half-/full-day	number of full school days	ending time mon	ending time tue	ending time wed	ending time thu	ending time fri	sports club member	training duration sum	training duration sports a	number of months sports a	training duration sports b	number of months sports b	training duration sports c	number of months sports c	training duration sports d	number of months sports d
1	3	1	9		88							1	180	90	12	90	12
2	2	2	7		88							1	40	60	5	60	3
3	2	1	9		88	1						1	60	60	12
4	1	2	6		88	1						1
5	2	2	7		88	1			15:00:00			0	0
6	3	2	8		88							1	240	180	12	60	12
7	2	2	7	0	0							0	0
8	2	2	8	0	0							0	0
9	1	2	7	0	0	1					13:00:00	0	0
10	4	2	9	0	0							0	0
11	5	1	9	0	0							1	270	90	12	120	12	60	12
12	1	2	7	0	0							1	105	75	12	30	12
13	4	1	10	0	0							0	0
14	4	1	9	0	0							1	120	120	12
15	3	1	9	0	0	2	11:50:00	11:50:00	12:35:00	12:35:00	11:50:00
16	4	1	10	0	0							1	225	90	6	180	12
17	1	1	7	0	0							1	120	120	12
18	1	1	6	0	0							1	120	60	12	60	12
19	1	2	7	0	0							1	205	75	12	90	12	40	12
20	3	2	8	0	0							1	75	60	3	60	12
21	3	1	9	0	0							1	230	150	12	80	12
22	2	2	8	0	0							0	0
23	4	2	10	0	0							0	0
24	2	2	8	0	0							1	240	240	12
25	4	2	10	0	0							0	0
26	3	1	9	0	0							1
27	3	2	9	0	0
28	2	2	8	0	0							1	270	180	12	90	12
29	1	1	6	0	0							1	90	90	12		12
30	1	2	7	0	0							1	225	90	12	135	12
31	4	1	10	0	0							1	180	180	12
32	2	2	9	0	0							0	0
33	5	2	7	0	0							0	0
34	4	2	9	0	0							1	180	180	12
35	1	1	7	0	0							1	360	90	12	270	12
36	1	1	7	0	0	5	13:00:00	13:00:00	13:00:00	13:00:00	13:00:00
37	2	2	8	0	0							1	165	60	12	105	12
38	1	2	7	0	0							1	125	90	12	60	7
39	1	2	6	0	0							1	105	45	12	60	12
40	5	2	8	0	0							1	165	165	12
41	3	1	9	0	0							1	240	180	12	60	12
42	1	1	7	0	0							1	60	60	12
43	4	1	10	0	0	0						1	180	180	12
44	2	2	8	0	0							1	180	180	12
45	2	2	8	0	0							1	210	120	12	90	12
46	3	1	9	0	0							1	90	90	12
47	3	1	9	0	0							1	300	210	12	90	12
48	3	2	9	0	0	1				13:30:00		1	90	90	12
49	3	2	9	0	0	1				13:30:00		1	300	300	12
50	5	2	7	0	0							0	0
51	4	2	11	0	0							0	0
52	1	2	7	0	0
53	5	2	7	0	0	3			13:00:00	13:00:00	13:00:00	1	88.75	45	12	105	5
54	1	1	7	0	0							1	210	60	12	90	12	60	12
55	1	2	6	0	0							1	90	90	12
56	1	1	6	0	0							1	45	45	12
57	2	1	7	0	0							1	150	90	12	60	12
58	3	1	10	0	0							1	120	60	12	60	12
59	1	1	7	0	0							1	90	90	12
60	2	2	7	0	0							1	60	60	12
61	3	1	9	0	0							1	60	60	12
62	3	2	10	0	0							0	0
63	2	2	8	0	0							1	240	240	12
64	2	1	8	0	0							1	150	150	12
65	1	1	7	0	0							1			12
66	2	1	8	0	0							1	75	75	12
67	3	1	9	0	0							1	90	90	12
68	4	2	10	0	0							1	60	60	12
69	5	1	7	0	0							1	180	90	12	90	12
70	4	2	0	0	0	3						1	165	120	12	45	12
71	3	2	10	0	0							1	240	120	12	120	12
72	2	1	8	0	0							1	240	240	12
73	5	2	10	0	0							1	90	90	12
74	3	2	9	0	0							1	60	60	8	60	4
75	1	2	6	0	0							1	115	90	12	60	5
76	3	1	8	0	0							1	295	90	12	60	6	300	7
77	3	2	9	0	0							1	270	180	12	60	12	45	8
78	3	2	9	0	0	0						1	180	180	12
79	4	2	9	0	0							1	60	60	12
80	3	2	0	0	0							1	700	60	12	640	12
81	4	2	9	0	0							1	120	60	12	60	12
82	1	1	7	0	0							0	0
83	1	1	7	0	0							1	90	90	12
84	3	2	9	0	0							1	75	75	12
85	3	1	9	0	0							0	0
86	1	1	7	0	0							1	240	180	12	60	12
87	1	1	7	0	0							1			12		12
88	2	1	8	0	0							1	315	75	12	240	12
89	1	1	7	0	0
90	3	2	9	0	0							1	180	180	12
91	2	2	8	0	0
92	2	2	7	0	0							0	0
93	1	1	7	0	0							1	10	10	12
94	3	1	10	0	0							1	180	180	12
95	1	2	7	0	0							1	120	60	12	60	12
96	1	1	7	0	0							1	20	60	4
97	2	2	0	0	0							1	60	60	12
98	5	1	8	0	0							1	360	300	12	60	12
99	3	2	9	0	0	1						0	0
100	4	1	10	0	0							1	60	60	12
101	2	2	8	0	0							1	120	120	12
102	5	2	9	0	0							1	20	120	2
103	3	1	9	0	0							1	120	120	12
104	4	2	9	0	0							1	60	60	12
105	3	2	9	0	0							1	150	90	12	60	12
106	2	1	8	0	0							1	150	90	12	60	12
107	5	2	8	0	0							1	135	90	12	45	12
108	3	1	9	0	0							1	180	180	12
109	2	2	8	0	0							1	330	240	12	90	12
110	5	2	8	0	0							1	90	90	12
111	3	2	8	0	0	1				13:30:00		1	90	90	12
112	3	1	9	0	0							1	180	180	12
113	1	1	0	0	0							1	75	75	12
114	3	2	9	0	0							0	0
115	2	1	7	0	0							1	120	120	12
116	2	2	8	0	0							1	80	60	4	60	12
117	3	2	9	0	0							1	150	120	12	45	8
118	5	1	10	0	0							1	112.5	60	12	90	7
119	2	1	8	0	0							1	60	60	12
120	3	1	9	0	0							1	120	120	12
121	4	2	9	0	0							1	300	300	12
122	2	2	7	0	0							1	240	240	12
123	4	2	10	0	0							1	320	320	12
124	1	2	6	0	0							1	60	60	12
125	2	2	8	0	0							1	190	90	12	60	8	60	12
126	4	2	10	0	0
127	4	2	11	0	0							0	0
128	4	1	11	0	0							0	0
129	1	1	7	0	0							0	0
130	3	1	9	0	0							1	180	180	12
131	4	2	10	0	0							1			2		12
132	2	2	8	0	0							1	60		2	60	12
133	3	2	9	0	0							1	60	60	12
134	3	2	8	0	0							1	180	180	12
135	4	1	9	0	0							1	270	270	12
136		1	10	0	0							1	180	180	12
137	3	1	9	0	0							1	90	90	12
138	5	2	9	0	0							0	0
139	1	2	7	0	0							1	90	90	12
140	3	1	8	0	0							1	180	180	12
141	4	2	0	0	0							0	0
142	2	2	7	0	0							1	90	90	12
143	3	1	9	0	0							1	180	180	12
144	3	1	10	0	0							1	100	180	5	60	5
145	2	1	8	0	0							1	100	100	12
146	3	1	9	0	0							1	180	180	12
147	1	2	7	0	0							1	400	400	12
148	3	1	9	0	0							1	210	120	12	90	12
149	1	2	7	0	0							1	180	60	12	60	12	60	12
150	2	2	7	0	0							1	135	75	12	60	12
151	3	2	9	0	0							1	180	180	12
152	3	1	9	0	0							1	240	150	12	90	12
153	5	2	8	0	0							1	108.75	90	12	45	5
154	4	2	10	0	0							1	395	275	12	120	12
155	2	2	8	0	0							1	260	200	12	60	12
156	4	1	0	0	0							1	300	120	12	180	12
157	4	2	10	0	0	1			14:30:00			0	0
158	3	2	9	0	0							1	270	210	12	60	12
159	3	2	9	0	0							1	180	180	12
160	1	1	7	0	0							0	0
161	2	2	8	0	0							1	60	60	12
162	3	1	9	0	0							1	130	130	12
163	4	2	9	0	0							1	210	210	12
164	1	2	6	0	0							1	60	60	12
165	1	2	7	0	0							0	0
166	5	2	7	0	0							1	60	60	12
167	2	1	0	1	88	1
168	4	2	9	1	88	1		16:00:00				1	330	180	12	90	12	60	12
169	1	1	6	1	88	1		14:00:00				1	60	60	12
170	4	2	9	1	88	3			15:15:00			0	0
171	4	1	9	1	88	1		16:00:00				1	150	150	12
172	3	2	9	1	88	1		14:00:00				1	150	90	12	60	12
173	4	1	9	1	88	4	13:00:00	13:00:00		13:00:00	13:00:00	1	180	180	12
174	2	2	7	1	88	1						0	0
175	4	1	9	1	88	2		16:00:00	16:00:00			1	210	150	12	60	12
176	1	2	6	1	88	1			16:00:00			1	60	60	12
177		1	10	1	88	2			15:00:00		15:00:00
178	2	2	7	1	88	1						1	120	120	12
179	4	2	10	1	88	3						1	60	60	12
180	5	2	9	1	88	3			13:00:00	13:00:00	13:00:00	1	88.75	45	12	105	5
181	2	1	8	1	88	2		15:00:00		15:00:00		1	180	90	12	90	12
182	1	2	7	1	88	1	12:45:00					1	120	60	12	60	12
183	2	1	8	1	88	3		15:00:00	14:30:00	15:00:00		1	150	150	12
184	4	1	10	1	88	1						1	75	180	5
185	1	1	7	1	88	1						1
186	4	1	11	1	88							1	75	75	12
187	2	2	8	1	1	2						0	0
188	4	1	10	1	88	4	13:00:00	13:00:00		13:00:00	13:00:00	0	0
189	1	2	7	1	88	1	12:35:00					1	120	60	12	60	12
190	4	2	10	1	88	2						1	180	180	12
191	3	2	8	1	88	1						1	60	60	12
192	5	2	9	1	88	4						0	0
193	2	2	8	1	1	5	17:00:00	17:00:00	17:00:00	17:00:00	17:00:00	0	0
194	3	1	9	1	88	1				13:30:00		1	420	180	12	180	12	60	12
195	5	2	9	1	88							1	180	60	12	120	12
196	1	1	7	1	88	1	16:15:00					0	0
197	1	2	7	1	88	1						0	0
198	2	2	8	1	88					13:30:00		1	20	120	2
199	3		0	1	88	4						1	240	240	12
200	2	2	9	1	88	1						0	0
201	2	2	7	1	88	3						0	0
202	1	2	6	1	88	1	16:25:00					1	90	90	12
203	2	2	8	1	88			15:00:00				1	75	75	12
204	3	1	8	1	88	3						1	270	135	12	135	12
205	3	1	9	1	1	5						0	0
206	4	2	10	1	88							1	150	90	12	60	12
207	4	1	9	1	88	3	13:00:00		13:00:00		13:00:00	1	240	120	12	120	12
208	1	2	7	1	88	4						1	270	210	12	60	12
209	3	1	9	1	88	3						1	75	75	12
210	1	2	7	1	88	2			17:00:00		16:30:00	1	270	90	12	300	6	30	12
211	1	1	7	1	88	1						1	135	135	12
212	3	1	9	1	1	3			17:00:00	17:00:00	17:00:00	1	180	180	12
213	1	2	6	1	88	3						0	0
214	2	1	8	1	88	1						1	120	120	12
215	4	2	10	1	88	3						1	420	240	12	180	12
216	4	2	10	1	88	1				14:45:00		0	0
217	1	1	7	1	88	2						0	0
218	1	1	7	1	88	2						1	90	90	12
219	4	1	10	1	88	1						1	275	200	12	75	12
220	4	1	10	1	88
221	4	2	10	1	88							1	120	120	12
222	2	2	0	2	1	2	15:30:00			15:30:00		1	180	60	12	120	12
223	1	1	0	2	1	3						1	30	60	6
224	4	1	10	2	1	5	14:00:00	14:00:00	15:00:00	15:00:00	14:00:00	1	90	90	12
225	3	1	10	2	1	4	15:00:00	15:00:00	15:00:00	15:00:00		1	210	90	12	120	12
226	2	2	9	2	1	2						0	0
227	1	1	6	2	1	3	15:45:00	15:45:00		15:45:00		0	0
228	1	2	6	2	1							0	0
229	2	1	7	2	1	2		16:00:00		16:00:00		0	0
230	4	2	9	2	1	3	15:30:00	15:30:00		15:30:00		1	180	180	12
231	2	1	8	2	1	3	15:30:00	15:30:00		15:30:00		1	90	90	12
232	4	1	10	2	1	2			15:00:00	15:00:00		1	210	90	12	120	12
233	1	2	7	2	1	3						1	90	90	12
234	2	1	8	2	1		15:00:00		15:00:00	15:00:00		1	300	180	12	60	12	60	12
235	2	2	8	2	1	3	15:00:00		15:00:00	15:00:00		1	251.25	90	12	90	12	45	3	60	12
236	1	1	7	2	1	4	16:00:00	16:00:00	16:00:00	16:00:00		1	90	90	12
237	4	2	10	2	1	3		15:15:00	15:15:00	15:15:00		1	180	120	12	60	12
238	3	2	9	2	1	888						0	0
239	4	1	10	2	1	3	14:30:00		17:30:00	17:00:00		1	270	120	12	150	12
240	4	2	10	2	1	3		16:00:00	16:00:00	16:00:00		1	90	90	12
241	1	1	7	2	1	4	16:25:00	16:25:00	16:25:00	16:25:00		1	90	90	12
242	2	1	7	2	1	3		15:00:00	15:00:00	17:00:00		0	0
243	2	2	9	2	1	5	14:00:00	15:15:00	15:15:00	15:15:00	14:00:00	0	0
244	2	1	7	2	1		15:00:00		15:00:00			1	330	60	12	60	12	210	12
245	1	1	6	2	1	3	16:00:00	16:00:00		16:00:00		1	60	60	12
246	3	2	9	2	1	3						1	270	90	12	90	12	90	12
247	2	2	7	2	1	5	14:00:00	15:15:00	15:15:00	15:15:00	14:00:00	0	0
248	2	1	8	2	1	4	16:30:00	16:30:00	16:30:00	16:30:00		1	90	90	12
249	3	1	9	2	1	3						0	0
250	3	1	9	2	1	5	15:45:00	15:45:00	15:45:00	15:45:00	12:10:00	1	265	240	12	60	5
251	3	1	9	2	1	3						1	60	90	8
252	5	1	9	2	1	4	15:45:00	15:45:00	15:45:00	15:45:00		1	330	270	12	60	12
253	5	1	7	2	1	4	15:45:00	15:45:00	15:45:00	15:45:00		1	150	90	12	60	12
254	3	2	9	2	1	2	15:40:00			15:40:00		0	0
255	3	1	0	2	1	4	16:00:00	16:00:00	16:00:00	16:00:00		1	210	150	12	60	12
256	3	2	9	2	1	4						0	0
257	4	1	10	2	1	4						0	0
258	4	1	10	2	1	5	14:30:00	15:30:00	17:30:00	15:30:00	15:00:00	1	270	180	12	90	12
259	3	1	9	2	1	4	14:00:00	15:15:00		15:15:00	13:00:00	1	330	180	12	60	12	90	12
260	5	2	6	2	1	4	15:00:00	15:00:00	15:00:00	15:00:00		1	105	75	12	60	6
261	5	1	6	2	1	4	15:00:00	15:00:00	15:00:00	15:00:00		1	210	180	12	60	6
262	5	2	9	2	1	4	15:00:00	15:00:00	15:00:00	15:00:00		1	90	60	6	60	12
263	3	1	10	2	1	1						1	60	60	12
264	2	2	8	2	1	2						1	60	60	12
265	3	1	9	2	1	3		15:00:00	16:00:00	15:30:00		1	270	90	12	120	12	60	12
266	2	1	8	2	1	2						1	60	60	12
267	2	2	8	2	1	1						1	210	90	12	120	12
268	2	1	8	2	1	2	15:40:00		15:40:00
269	1	1	7	2	1	4	15:45:00	15:45:00	15:45:00	15:45:00		1	120	90	12	30	12
270	5	2	8	2	1	4	15:00:00	15:00:00	15:00:00	15:00:00		1	75	75	12
271	1	2	6	2	1							1	60	60	12
272	3	1	9	2	1							1	90	90	12
273	2	2	7	2	1	4	16:00:00	16:00:00	16:00:00	16:00:00		1	120	120	12
274	2	2	8	2	1	5	16:30:00	16:30:00	16:30:00	16:30:00	12:00:00	1	120	60	12	60	12
275	1	2	7	2	1	3	16:30:00	15:30:00		16:30:00		1	90	45	12	45	12
276	1	2	6	2	1	5	15:45:00	15:45:00	15:45:00	15:45:00	13:30:00	1	120	120	12
277	2	2	8	2	1	3						0	0
278	1	2	7	2	1	5	17:00:00	17:00:00	17:00:00	17:00:00	17:00:00	1	120	120	12
279	3	1	9	2	1	5	14:00:00	15:15:00	15:15:00	15:15:00	14:00:00	1	75	180	5
280	1	1	7	2	1	4	16:00:00	16:00:00	14:00:00	16:00:00		1	180	180	12
281	4	1	10	2	1	4	16:00:00	16:00:00	14:00:00	16:00:00		1	180	180	12
282	2	2	8	2	1	4						1	150	90	12	60	12
283	1	1	7	2	1	5	15:45:00	15:45:00	15:45:00	15:45:00	12:00:00
284		1	9	2	1		15:00:00	15:00:00	15:00:00	15:00:00		1	390	180	12	210	12
285	4	1	11	2	1	5	12:05:00	16:00:00	16:00:00	16:00:00	12:05:00	1
286	2	2	8	2	1	4						1	60	90	8
287	4	2	10	2	1	3						1	120	120	12
288	1	1	7	2	1	5	17:00:00	17:00:00	17:00:00	17:00:00	17:00:00	0	0
289	4	2	9	2	1	3	15:30:00	15:30:00		15:30:00		1	180	180	12
290	3	2	9	2	1	1						1	90	90	12
291	4	2	10	2	1	3	12:45:00	16:25:00	16:25:00			1	60	60	12
292	5	2	7	2	1	4	15:00:00	15:00:00	15:00:00	15:00:00		1	195	75	12	60	12	60	12
293	5	2	8	2	1	4	15:00:00	15:00:00	15:00:00	15:00:00		0	0
294	1	1	7	2	1							0	0
295	3	1	9	2	1	2		15:15:00		15:15:00		0	0
296	1	1	7	2	1	3	13:00:00		16:00:00		13:00:00	1	90	90	12
297	3	1	9	2	1	3		15:00:00	15:00:00	15:00:00		1	120	120	12
298	3	2	9	2	1	4	16:30:00	17:00:00		16:30:00	16:00:00	1	60	60	12
299	5	1	8	2	1	5	15:45:00	15:45:00	15:45:00	15:45:00	13:00:00	1	240	240	12
300	3	1	9	2	1	4	17:00:00	16:00:00	16:00:00	17:00:00		1	120	60	12	60	12
301	4	2	10	2	1	4	16:00:00	16:00:00	16:00:00	16:00:00		1	90	90	12
302		1	8	2	1	4	16:25:00	16:25:00	16:25:00	16:25:00		1	90	90	12
303	2	1	7	2	1		15:00:00		15:00:00			1	180	180	12
304	2	2	8	2	1	5	13:00:00	15:15:00	15:15:00	15:15:00	13:00:00	0	0
305	4	2	10	2	1	5	13:00:00	15:15:00	15:15:00	15:15:00	13:00:00	0	0
306	1	2	7	2	1	5	17:00:00	17:00:00	17:00:00	17:00:00	16:00:00	1	60	60	12
307	3	1	9	2	1	5	14:00:00	15:15:00	15:15:00	15:15:00	13:00:00	1	210	90	12	120	12
308	5	1	10	2	1	3						0	0
309	3	1	9	2	1	2			16:00:00	15:30:00		1	45	45	12
310	5	1	0	2	1	4	15:45:00	15:45:00	15:45:00	15:45:00		0	0
311	2	1	9	2	1	3	15:45:00	15:45:00	15:45:00
312	2	1	7	2	1	1			15:00:00			1	180	180	12
313	3	2	9	2	1	5	17:00:00	15:00:00	15:00:00	15:00:00	17:00:00	1	60	60	12
314	1	2	7	2	1	5						0	0
315	3	2	9	2	1	5
316	5	1	8	2	1	5	15:45:00	15:45:00	15:45:00	15:45:00	14:00:00	0	0
317	5	1	10	2	1	5	15:45:00	15:45:00	15:45:00	15:45:00	14:00:00	0	0
318	2	1	9	2	1	3	15:40:00	16:30:00		15:40:00		1	90	90	12
319	3	2	8	2	1	1						1	60	60	12
320	5	2	10	2	1	3
321	1	1	6	2	1	5	16:30:00	16:30:00	16:30:00	16:30:00	15:00:00	1	90	90	12
322	4	2	9	2	1
323	1	2	7	2	1	4	15:00:00	15:00:00	15:00:00	15:00:00		0	0
324	2	2	7	2	1	5	15:00:00	15:30:00	15:30:00	15:30:00	14:00:00	1	55	55	12
325	2	1	7	2	1	5	16:15:00	16:15:00	16:15:00	16:15:00	16:00:00	0	0
326	4	2	0	2	1	3		15:00:00	15:00:00	15:00:00		0	0
327	1	2	6	2	1	5	14:00:00	15:15:00	15:15:00	15:15:00	14:00:00	1	95	60	7	60	12
328	3	2	9	2	1	4						0	0
329	1	2	7	2	1	4						0	0
330	5	1	7	2	1	4						1	180	180	12
331	3	2	9	2	1	4	15:45:00	15:45:00	15:45:00	15:45:00		1	22.5	45	6
332	5	2	7	2	1	4	15:00:00	15:00:00	15:00:00	15:00:00		1	75	75	12
333	1	1	7	2	1	4	15:00:00	15:00:00	15:00:00	15:00:00		1	240	150	12	60	12	45	8
334	5	1	10	2	1	4	15:00:00	15:00:00	15:00:00	15:00:00		1	120	120	12
335	4	2	10	2	1	4	14:40:00	16:25:00	16:25:00	16:25:00		0	0
336	1	1	7	2	1	4	14:40:00	16:25:00	16:25:00	16:25:00		1	60	60	12
337	2	2	8	2	1	4	15:45:00	15:45:00	15:45:00	15:45:00		0	0
338	2	2	9	2	1	5	16:30:00	16:30:00	16:30:00	16:30:00	12:00:00	0	0
339	3	1	8	2	1	5	15:30:00	15:45:00	15:30:00	15:30:00	12:05:00	1	45	45	12
340	1	2	6	2	1	4						0	0
341	2	2	8	2	1	2						0	0
342	2	1	8	2	1	2			13:00:00		13:00:00	1	180	180	12
343	4	1	10	2	1	3						0	0
344	1	1	7	2	1	5						1	180	180	12
345	3	1	9	2	1	5						1	180	180	12
346	4	2	9	2	1	5	15:00:00	15:00:00	15:00:00	15:00:00	12:00:00	0	0
347	1	1	7	2	1	5	15:45:00	15:45:00	15:45:00	15:45:00	12:55:00	0	0
348	1	2	6	2	1	5	14:00:00	15:15:00	15:15:00	15:15:00	14:00:00	1	120	120	12
349	3	2	9	2	1	4	14:00:00	15:15:00	15:15:00	15:15:00		1	90	60	12	30	12
350	1	2	7	2	1	3						1	120	120	12
351	3	2	9	2	1	3		16:00:00	16:00:00	16:00:00		1	180	120	12	60	12
352	5	1	10	2	1	4	15:45:00	15:45:00	15:45:00	15:45:00		0	0
353	2	2	7	2	1							0	0
354	2	2	8	2	1	4	15:45:00	15:45:00	15:45:00	15:45:00		1	40	60	8
355	5	2	8	2	1	4	15:45:00	15:45:00	15:45:00	15:45:00		1	45	45	12
356	4	1	10	2	1	5	15:45:00	15:45:00	15:45:00	15:45:00	15:30:00	1	90	90	12
357	2	2	7	2	1	3		15:00:00	17:00:00	15:00:00		1	150	60	12	90	12
358	4	2	10	2	1	3		15:00:00	16:45:00	15:00:00		1	60	60	12
359	5	2	8	2	1	4	15:45:00	15:45:00	15:45:00	15:45:00	13:00:00	1	120	120	12
360	3	2	9	2	1	3	15:30:00	15:30:00		15:30:00		0	0
361	3	2	9	2	1	5	15:00:00	15:00:00	15:00:00	15:00:00	15:00:00	1	240	180	12	60	12
362	1	1	7	2	1	5	14:00:00	15:15:00	15:15:00	15:15:00	14:00:00	1	180	60	12	60	12	60	12
363	3	2	9	2	1	4	15:50:00	15:50:00	15:50:00	15:50:00		0	0
364	5	1	9	2	1							1	135	135	12
365	1	2	7	2	1	1		15:00:00
366	1	1	7	2	1	3		16:00:00	16:00:00	16:00:00		1	60	60	12
367	1	2	6	2	1	4			15:00:00			0	0
368	4	1	10	2	1	3		16:25:00	16:25:00	16:25:00		1	180	90	12	90	12
369	3	2	9	2	1							1
370	1	1	7	2	1	3		16:30:00	16:30:00	16:30:00		0	0
371	1	1	7	2	1	3	16:00:00	16:00:00		16:00:00		1	165	60	12	60	12	45	12
372	3	1	9	2	1	3	16:00:00	16:00:00		16:00:00		1	285	60	12	60	12	45	12	120	12
373	1	1	7	2	1							1	75	75	12
374	3	1	9	2	1	3
375	1	2	7	2	1	5	14:00:00	15:15:00	15:15:00	15:15:00	14:00:00	1	120	60	12	60	12
376	1	1	7	2	1	4	15:50:00	15:50:00	14:30:00	15:50:00		0	0
377	1	2	9	2	1	5	17:00:00	17:00:00	15:00:00	16:00:00	14:30:00	1	90	90	12
378	4	2	10	2	1	3						1	40	120	4
379	5	2	8	2	1	4	15:45:00	15:45:00	15:45:00	15:45:00		0	0
380	2	1	7	2	1	2			15:00:00	16:00:00		0	0
381	1	2	6	2	1	4	15:00:00	16:00:00	16:00:00		16:30:00	1	60	60	12
382	5	1	9	2	1	2
383	3	1	9	2	1	5	15:00:00	15:00:00	15:00:00	15:00:00	12:45:00	1	180	180	12
384	1	1	0	2	1	3	15:50:00	15:50:00		15:50:00		1	180	90	12	90	12
385	2	2	8	2	1		15:00:00		15:00:00			0	0
386	2	2	7	2	1	3		15:15:00	15:15:00	15:15:00		1	60	60	12
387	3	2	9	2	1	888						1	85	45	12	60	8
388	4	1	10	2	1	1			15:00:00			1	270	180	12	90	12
389	1	1	7	2	1	5	17:00:00	17:00:00	17:00:00	17:00:00	15:00:00	1	90	90	12
390	4	1	10	2	1	3		15:00:00	15:00:00	15:30:00		1	240	240	12
391	2	1	8	2	1	4	15:45:00	15:45:00	15:45:00	15:45:00		0	0
392	3	2	9	2	1	3		15:00:00	16:00:00	15:00:00
393	2	2	7	2	1	4						0	0
394	4	1	10	2	1	3						0	0
395	4	2	10	2	1	3						0	0
396	4	2	10	2	1	2	15:45:00		14:45:00			1	265	240	12	60	5
397	2	1	8	2	1	5	15:45:00	15:45:00	15:45:00	15:45:00	13:30:00	1	100	100	12
398	5	1	8	2	1	4	15:00:00	15:00:00	15:00:00	15:00:00		1	60	60	12
399	2	2	8	2	1	5	17:00:00	17:00:00	17:00:00	17:00:00	15:00:00	1	60	60	12
400	3	1	8	2	1	3	16:00:00	16:00:00		16:00:00		1	270	90	12	180	12
401	5	2	10	2	1	5	15:00:00	15:00:00	15:00:00	15:00:00	12:20:00	1	30	30	12
402	2	1	7	2	1	3	15:30:00	15:30:00		15:30:00		1	125	90	12	60	7
403	5	1	9	2	1	4	15:45:00	15:45:00	15:45:00	15:45:00		1	180	60	12	120	12
404	2	2	9	2	1		15:00:00		15:00:00			1	120	120	12
405	2	2	8	2	1	3	16:00:00	18:00:00	16:00:00			1			12
406		2	0	2	1	3		15:00:00	15:00:00	15:00:00
407	2	2	8	2	1	3						0	0
408	4	2	10	2	1	3						1	60	60	12
409	2	1	9	2	1	5	14:00:00	15:15:00	15:15:00	15:15:00	14:00:00	1	105	105	12
410	4	2	11	2	1	4	14:30:00	15:15:00	15:15:00	15:15:00		1	45	45	12
411	2	1	8	2	1	2			15:00:00	15:00:00		1	105	60	12	45	12
412	1	1	7	2	1	5	16:00:00	16:00:00	16:00:00	16:00:00	16:00:00	1	60	60	12
413	3	1	10	2	1	2	15:30:00			15:30:00		1	240	240	12
414	1	1	7	2	1	3						0	0
415	2	1	8	2	1	4	15:45:00	15:45:00	15:45:00	15:45:00		0	0
416	2	1	7	2	1	4	15:45:00	15:45:00	15:45:00	15:45:00		1	360	180	12	120	12	60	12
417	1	1	7	2	1	5	15:00:00	15:00:00	15:00:00	15:00:00	15:00:00	1	71.25	60	12	45	3
418	3	2	9	2	1	0
419	4	2	9	2	1							1	60	60	12
420	3	2	9	2	1	5	17:15:00	17:00:00	17:00:00	17:00:00	16:30:00	1	110	90	12	60	4
421	5	2	6	2	1	4						1	120	120	12
422	2	2	8	2	1	2	15:45:00				12:30:00	1	60	60	12
423	3	1	9	2	1	5	14:00:00	15:15:00	15:15:00	15:15:00	14:00:00	1	240	240	12
424	5	1	6	2	1	4	15:00:00	15:00:00	15:00:00	15:00:00		0	0
425	4	2	12	2	1	3	16:00:00	16:00:00		16:00:00		0	0
426	1	2	7	2	1
427	3	1	10	2	1	4	16:25:00	16:25:00	16:25:00	16:25:00		0	0
428	4	2	9	2	1	1						0	0
429	1	2	7	2	1	4	15:45:00	15:45:00	15:45:00	15:45:00		1	105	60	12	45	12
430	5	1	9	2	1	4	15:00:00	15:00:00	15:00:00	15:00:00		1	180	180	12
431	4	1	10	2	1	5	15:45:00	15:45:00	15:45:00	15:45:00	12:55:00	1	240	60	12	180	12
432	3	1	9	2	1	3		15:15:00	15:15:00	15:15:00		1	60	60	12
433	3	1	10	2	1	3		15:15:00	15:15:00	15:15:00		0	0
434	5	2	7	2	1	5	15:45:00	15:45:00	15:45:00	15:45:00	12:10:00	0	0
435	1	1	7	2	1							1	60	60	12
436	2	2	8	2	1							1	60	60	12
437	3	2	9	2	1	5	15:00:00	15:00:00	15:00:00	15:00:00	15:00:00	0	0
438	4	1	10	2	1							0	0
439	2	2	7	2	1	3		15:00:00	15:00:00	15:00:00
440	1	2	7	2	1	3		16:25:00	16:25:00	16:25:00		0	0
441	2	2	8	2	1	3	15:30:00	15:30:00		15:30:00		1	90	90	12
442	4	1	9	2	1	3	15:30:00	15:30:00		15:30:00		1	150	60	12	90	12
443	3	1	8	2	1	1	17:00:00					0	0
444	4	1	9	2	1	2	16:30:00			16:30:00		0	0
445	4	2	10	2	1	5	16:30:00	15:00:00	16:30:00	15:30:00	12:00:00	0	0
446	3	2	8	2	1							0	0
447	4	1	10	2	1							0	0
448	3	2	8	2	1	2			15:00:00	15:00:00		1	60	60	12
449	3	1	10	2	1	4	15:00:00		15:00:00	15:30:00	14:00:00	0	0
450	4	2	11	2	1							0	0
